# Supplementary material for: Prevalence of Joint Complaints in Patients with Celiac Disease: A Systematic Review and Meta-Analysis
Source: J Clin Med. 2025 May 27;14(11):3740. doi: 10.3390/jcm14113740 (PMC12156437; doi:10.3390/jcm14113740)
Supplement: Supplementary file 1 [file jcm-14-03740-s001.zip]

Archive with 1 entries (1 files):
- jcm-3585489-supplementary.pdf
